# Supplementary material for: The RNA-binding protein HuR is a novel target of Pirh2 E3 ubiquitin ligase
Source: Cell Death Dis. 2021 Jun 5;12(6):581. doi: 10.1038/s41419-021-03871-w (PMC8179929; doi:10.1038/s41419-021-03871-w)
Supplement: Supplementary file 9 — Supplementary Table (xlsx) [file 41419_2021_3871_MOESM9_ESM.xlsx]

## Sheet: Лист1
	Protein and gene	ID	Molecular weight	Peptides identified,GST	Peptides identified, Pirh2-GST
1	Cluster of Lamin-B1 GN=LMNB1	P20700	66 kDa	0	51
2	60 kDa heat shock protein, mitochondrial GN=HSPD1	P10809	61 kDa	2	47
3	ATP-dependent RNA helicase A GN=DHX9	Q08211	141 kDa	4	46
4	Cluster of Tubulin beta chain GN=TUBB	Q5JP53	48 kDa	3	45
5	Cluster of Probable ubiquitin carboxyl-terminal hydrolase FAF-X GN=USP9X	Q93008	292 kDa	0	44
6	Splicing factor 3B subunit 1 GN=SF3B1	O75533	146 kDa	0	42
7	U5 small nuclear ribonucleoprotein 200 kDa helicase GN=SNRNP200	O75643	245 kDa	2	39
8	HIV Tat-specific factor 1 GN=HTATSF1	O43719	86 kDa	0	34
9	Nuclear pore complex protein Nup133 GN=NUP133	F5H5C2	127 kDa	0	32
10	Nuclear pore complex protein Nup160 GN=NUP160	Q12769	162 kDa	0	31
11	Poly [ADP-ribose] polymerase 1 GN=PARP1	P09874	113 kDa	0	29
12	Cluster of Nucleolar RNA helicase 2 GN=DDX21	Q9NR30	87 kDa	0	29
13	Splicing factor 3B subunit 3 GN=SF3B3	Q15393	136 kDa	0	28
14	116 kDa U5 small nuclear ribonucleoprotein component GN=EFTUD2	Q15029	109 kDa	0	28
15	Cluster of Tubulin alpha-1B chain GN=TUBA1B	P68363	50 kDa	0	27
16	DNA damage-binding protein 1 GN=DDB1	Q16531	127 kDa	0	27
17	FACT complex subunit SPT16 GN=SUPT16H	Q9Y5B9	120 kDa	0	26
18	Transcription elongation factor SPT6 GN=SUPT6H	Q7KZ85	199 kDa	0	26
19	Heterogeneous nuclear ribonucleoprotein U GN=HNRNPU	Q00839	91 kDa	5	26
20	Cluster of Interleukin enhancer-binding factor 3 GN=ILF3	Q12906	95 kDa	0	25
21	Protein VPRBP GN=VPRBP	Q9Y4B6	169 kDa	0	25
22	General transcription factor II-I GN=GTF2I	P78347	112 kDa	0	24
23	Putative ATP-dependent RNA helicase DHX30 GN=DHX30	H7BXY3	131 kDa	0	24
24	Matrin-3 GN=MATR3	A8MXP9	100 kDa	0	23
25	Cluster of Serine/threonine-protein phosphatase 6 regulatory subunit 3 GN=PPP6R3	E9PKF6	94 kDa	0	22
26	Pre-mRNA-processing-splicing factor 8 GN=PRPF8	Q6P2Q9	274 kDa	0	22
27	Nucleolin GN=NCL	P19338	77 kDa	0	21
28	Cluster of Heterogeneous nuclear ribonucleoprotein M GN=HNRNPM	P52272	78 kDa	0	21
29	Lamin B2, isoform CRA_a GN=LMNB2	J9JID7	70 kDa	0	20
30	Splicing factor 3B subunit 2 GN=SF3B2	Q13435	100 kDa	0	20
31	Serine/threonine-protein phosphatase 2A 65 kDa regulatory subunit A alpha isoform GN=PPP2R1A	P30153	65 kDa	0	20
32	Cluster of Cohesin subunit SA-2 GN=STAG2	F8WAK8	134 kDa	0	20
33	Nuclear pore complex protein Nup98-Nup96 GN=NUP98	P52948	198 kDa	0	18
34	E3 SUMO-protein ligase RanBP2 GN=RANBP2	P49792	358 kDa	0	18
35	Splicing factor 3A subunit 1 GN=SF3A1	Q15459	89 kDa	0	17
36	Trifunctional enzyme subunit alpha, mitochondrial GN=HADHA	P40939	83 kDa	0	17
37	Nuclear pore complex protein Nup205 GN=NUP205	Q92621	228 kDa	0	17
38	FACT complex subunit SSRP1 GN=SSRP1	Q08945	81 kDa	0	15
39	Nuclear pore complex protein Nup107 GN=NUP107	P57740	106 kDa	0	15
40	Cluster of Heterogeneous nuclear ribonucleoprotein R GN=HNRNPR	O43390	71 kDa	0	15
41	Cluster of Chromodomain-helicase-DNA-binding protein 4 GN=CHD4	F5GWX5	217 kDa	0	15
42	Squamous cell carcinoma antigen recognized by T-cells 3 GN=SART3	Q15020	110 kDa	0	15
43	Myb-binding protein 1A GN=MYBBP1A	Q9BQG0	149 kDa	0	14
44	ATP-dependent RNA helicase DDX1 GN=DDX1	Q92499	82 kDa	2	13
45	Vimentin GN=VIM	P08670	54 kDa	0	13
46	Probable ATP-dependent RNA helicase DDX5 GN=DDX5	J3KTA4	69 kDa	0	13
47	Cluster of Heterogeneous nuclear ribonucleoprotein H GN=HNRNPH1	G8JLB6	51 kDa	0	13
48	Nucleolar transcription factor 1 GN=UBTF	E9PKP7	87 kDa	0	13
49	Cluster of Protein SET GN=SET	Q01105	33 kDa	0	12
50	Nucleophosmin GN=NPM1	P06748	33 kDa	0	12
52	60S ribosomal protein L3 GN=RPL3	P39023	46 kDa	0	12
53	Endoribonuclease Dicer GN=DICER1	Q9UPY3	219 kDa	0	12
54	Probable ATP-dependent RNA helicase DDX17 GN=DDX17	H3BLZ8	80 kDa	1	11
55	Heterogeneous nuclear ribonucleoprotein F GN=HNRNPF	P52597	46 kDa	0	11
56	Cluster of Nuclear pore complex protein Nup85 GN=NUP85	B4DMQ3	70 kDa	0	11
57	Staphylococcal nuclease domain-containing protein 1 GN=SND1	Q7KZF4	102 kDa	0	11
58	Heterogeneous nuclear ribonucleoprotein A1 GN=HNRNPA1	F8W6I7	34 kDa	1	10
59	Cluster of ADP/ATP translocase 2 GN=SLC25A5	P05141	33 kDa	0	10
60	Nucleolar GTP-binding protein 1 GN=GTPBP4	Q9BZE4	74 kDa	0	10
61	40S ribosomal protein S18 GN=RPS18	P62269	18 kDa	0	10
62	Putative pre-mRNA-splicing factor ATP-dependent RNA helicase DHX15 GN=DHX15	O43143	91 kDa	0	10
63	Proline-, glutamic acid- and leucine-rich protein 1 GN=PELP1	I3L3A8	125 kDa	0	10
64	Pentatricopeptide repeat domain-containing protein 3, mitochondrial GN=PTCD3	Q96EY7	79 kDa	0	10
65	RuvB-like 2 GN=RUVBL2	Q9Y230	51 kDa	0	10
66	DnaJ homolog subfamily A member 1 GN=DNAJA1	P31689	45 kDa	0	9
68	60S ribosomal protein L15 GN=RPL15	P61313	24 kDa	0	9
69	40S ribosomal protein S3a GN=RPS3A	D6RG13	26 kDa	0	9
70	Cell division cycle protein 27 homolog GN=CDC27	B4DL80	85 kDa	0	9
71	Calumenin GN=CALU	O43852	37 kDa	0	9
72	60S ribosomal protein L5 GN=RPL5	P46777	34 kDa	0	9
73	40S ribosomal protein S9 GN=RPS9	P46781	23 kDa	0	9
74	60S ribosomal protein L6 GN=RPL6	Q02878	33 kDa	0	9
75	Cluster of 40S ribosomal protein SA (Fragment) GN=RPSA	C9J9K3	30 kDa	0	9
76	60S ribosomal protein L4 GN=RPL4	P36578	48 kDa	0	9
77	Cluster of 40S ribosomal protein S4, X isoform GN=RPS4X	P62701	30 kDa	0	9
78	Nucleolar pre-ribosomal-associated protein 1 GN=URB1	O60287	254 kDa	0	9
79	Polypyrimidine tract-binding protein 1 GN=PTBP1	P26599	57 kDa	0	9
80	Sodium/potassium-transporting ATPase subunit alpha-1 GN=ATP1A1	P05023	113 kDa	0	9
81	E3 ubiquitin-protein ligase RAD18 GN=RAD18	Q9NS91	56 kDa	0	9
82	Ribosomal biogenesis protein LAS1L GN=LAS1L	Q9Y4W2	83 kDa	0	9
83	Heterogeneous nuclear ribonucleoprotein R GN=HNRNPR	O43390	71 kDa	0	8
84	Serine/threonine-protein phosphatase 2A catalytic subunit alpha isoform GN=PPP2CA	P67775	36 kDa	0	8
85	Cluster of Sarcoplasmic/endoplasmic reticulum calcium ATPase 2 GN=ATP2A2	P16615	115 kDa	0	8
86	Double-strand-break repair protein rad21 homolog GN=RAD21	O60216	72 kDa	0	8
87	Cluster of 60S ribosomal protein L26 GN=RPL26	P61254	17 kDa	0	8
88	40S ribosomal protein S19 GN=RPS19	P39019	16 kDa	0	8
89	DBIRD complex subunit ZNF326 GN=ZNF326	Q5BKZ1	66 kDa	0	8
90	Interleukin enhancer-binding factor 2 GN=ILF2	Q12905	43 kDa	0	8
91	Stress-70 protein, mitochondrial GN=HSPA9	P38646	74 kDa	0	8
92	60S ribosomal protein L7a GN=RPL7A	P62424	30 kDa	0	8
93	Heterogeneous nuclear ribonucleoprotein U-like protein 1 GN=HNRNPUL1	B7Z4B8	86 kDa	0	8
94	Putative ribosomal RNA methyltransferase NOP2 GN=NOP2	P46087	89 kDa	0	8
95	40S ribosomal protein S15a GN=RPS15A	I3L3P7	11 kDa	0	7
96	60S ribosomal protein L10a GN=RPL10A	P62906	25 kDa	0	7
97	40S ribosomal protein S8 GN=RPS8	P62241	24 kDa	0	7
98	Probable ATP-dependent RNA helicase DDX46 GN=DDX46	Q7L014	117 kDa	0	7
99	Heterogeneous nuclear ribonucleoprotein K GN=HNRNPK	P61978	51 kDa	0	7
100	40S ribosomal protein S6 GN=RPS6	P62753	29 kDa	0	7
101	Cluster of 40S ribosomal protein S17 GN=RPS17	P08708	16 kDa	0	7
102	Ran GTPase-activating protein 1 GN=RANGAP1	P46060	64 kDa	0	7
103	Cluster of Splicing factor 3A subunit 3 GN=SF3A3	Q12874	59 kDa	0	7
104	60S ribosomal protein L10 GN=RPL10	P27635	25 kDa	0	6
105	60S ribosomal protein L7 GN=RPL7	A8MUD9	24 kDa	0	6
106	28S ribosomal protein S7, mitochondrial GN=MRPS7	J3QLS3	32 kDa	0	6
107	60S ribosomal protein L13 GN=RPL13	P26373	24 kDa	0	6
108	60S ribosomal protein L18a GN=RPL18A	M0R117	18 kDa	0	6
109	Cluster of RNA-binding protein FUS GN=FUS	P35637	53 kDa	0	6
110	40S ribosomal protein S5 (Fragment) GN=RPS5	M0R0F0	22 kDa	0	6
111	Membrane-associated progesterone receptor component 1 GN=PGRMC1	O00264	22 kDa	0	6
112	Reticulocalbin-1 GN=RCN1	Q15293	39 kDa	0	6
113	40S ribosomal protein S10 GN=RPS10	P46783	19 kDa	0	6
114	40S ribosomal protein S16 GN=RPS16	M0R210	14 kDa	0	6
115	60S ribosomal protein L12 GN=RPL12	P30050	18 kDa	0	6
116	ATP-binding cassette sub-family F member 1 GN=ABCF1	Q8NE71	96 kDa	0	6
117	GrpE protein homolog 1, mitochondrial GN=GRPEL1	Q9HAV7	24 kDa	0	6
118	3-ketoacyl-CoA thiolase GN=HADHB	B4E2W0	49 kDa	0	6
119	DNA topoisomerase 2-alpha GN=TOP2A	P11388	174 kDa	0	6
120	Heterogeneous nuclear ribonucleoprotein L GN=HNRNPL	P14866	64 kDa	0	6
121	SHC SH2 domain-binding protein 1 GN=SHCBP1	Q8NEM2	76 kDa	0	6
122	RuvB-like 1 GN=RUVBL1	Q9Y265	50 kDa	0	6
123	Acidic leucine-rich nuclear phosphoprotein 32 family member B GN=ANP32B	Q92688	29 kDa	0	5
124	60S ribosomal protein L18 (Fragment) GN=RPL18	J3QQ67	22 kDa	0	5
125	Small nuclear ribonucleoprotein-associated protein GN=SNRPN	B3KVR1	25 kDa	0	5
126	Cluster of Histone H2A type 1 GN=HIST1H2AG	P0C0S8	14 kDa	0	5
127	40S ribosomal protein S2 GN=RPS2	P15880	31 kDa	0	5
128	KH domain-containing, RNA-binding, signal transduction-associated protein 1 GN=KHDRBS1	Q07666	48 kDa	0	5
129	Cluster of Zinc finger protein 24 GN=ZNF24	P17028	42 kDa	0	5
130	60S ribosomal protein L24 GN=RPL24	C9JNW5	18 kDa	0	5
131	40S ribosomal protein S12 GN=RPS12	P25398	15 kDa	0	5
132	40S ribosomal protein S7 GN=RPS7	P62081	22 kDa	0	5
133	40S ribosomal protein S13 GN=RPS13	P62277	17 kDa	0	5
134	Serine/arginine-rich splicing factor 9 GN=SRSF9	Q13242	26 kDa	0	5
135	U2 small nuclear ribonucleoprotein B'' GN=SNRPB2	P08579	25 kDa	0	5
136	Cluster of RNA-binding protein 14 GN=RBM14	Q96PK6	69 kDa	0	5
137	28S ribosomal protein S27, mitochondrial GN=MRPS27	B4DRT2	49 kDa	0	5
138	UPF0568 protein C14orf166 GN=C14orf166	G3V4C6	23 kDa	0	5
139	Splicing factor U2AF 65 kDa subunit GN=U2AF2	K7ENG2	34 kDa	0	5
140	RNA-binding protein 25 GN=RBM25	P49756	100 kDa	0	5
141	3-hydroxyacyl-CoA dehydrogenase type-2 GN=HSD17B10	Q5H928	17 kDa	0	5
142	Cluster of Transcriptional repressor protein YY1 GN=YY1	P25490	45 kDa	0	5
143	5'-3' exoribonuclease 2 GN=XRN2	B4DZC3	102 kDa	0	5
144	5'-nucleotidase domain-containing protein 2 GN=NT5DC2	C9JTZ6	61 kDa	0	5
145	Serine/threonine-protein phosphatase 6 catalytic subunit GN=PPP6C	O00743	35 kDa	0	5
146	SWI/SNF-related matrix-associated actin-dependent regulator of chromatin subfamily A member 5 GN=SMARCA5	O60264	122 kDa	0	5
147	Cell division cycle protein 16 homolog GN=CDC16	Q13042	72 kDa	0	5
148	NAD-dependent protein deacetylase sirtuin-1 GN=SIRT1	Q96EB6	82 kDa	0	5
149	Cluster of Heterogeneous nuclear ribonucleoprotein D0 GN=HNRNPD	B4DTC3	34 kDa	0	5
150	Cluster of 60S ribosomal protein L13a (Fragment) GN=RPL13A	M0QYS1	24 kDa	0	5
151	ADP/ATP translocase 2 GN=SLC25A5	P05141	33 kDa	0	4
153	60S ribosomal protein L17 (Fragment) GN=RPL17	J3KRX5	20 kDa	0	4
154	Histone H4 GN=HIST1H4A	P62805	11 kDa	0	4
155	Cluster of Histone H3.1 GN=HIST1H3A	P68431	15 kDa	0	4
156	Ribosomal protein L19 GN=RPL19	J3KTE4	23 kDa	0	4
157	60S ribosomal protein L27 GN=RPL27	P61353	16 kDa	0	4
158	60S ribosomal protein L11 GN=RPL11	P62913	20 kDa	0	4
159	60S ribosomal protein L36 GN=RPL36	Q9Y3U8	12 kDa	0	4
160	Apoptosis-inducing factor 1, mitochondrial GN=AIFM1	O95831	67 kDa	0	4
161	Small nuclear ribonucleoprotein Sm D2 GN=SNRPD2	P62316	14 kDa	0	4
162	60S ribosomal protein L32 (Fragment) GN=RPL32	D3YTB1	16 kDa	0	4
163	Heterogeneous nuclear ribonucleoprotein A/B GN=HNRNPAB	D6R9P3	30 kDa	0	4
164	60S ribosomal protein L30 GN=RPL30	P62888	13 kDa	0	4
165	28S ribosomal protein S26, mitochondrial GN=MRPS26	Q9BYN8	24 kDa	0	4
166	Cluster of Proliferation-associated protein 2G4 GN=PA2G4	F8VR77	31 kDa	0	4
167	40S ribosomal protein S14 GN=RPS14	E5RH77	14 kDa	0	4
168	Dolichyl-diphosphooligosaccharide--protein glycosyltransferase subunit 1 GN=RPN1	P04843	69 kDa	0	4
169	60S ribosomal protein L28 GN=RPL28	P46779	16 kDa	0	4
170	60S ribosomal protein L37a GN=RPL37A	P61513	10 kDa	0	4
171	ELAV-like protein 1 GN=ELAVL1	B4DVB8	39 kDa	0	4
172	RNA-binding protein 39 GN=RBM39	E1P5S2	41 kDa	0	4
173	C-1-tetrahydrofolate synthase, cytoplasmic GN=MTHFD1	F5H2F4	111 kDa	0	4
174	pre-rRNA processing protein FTSJ3 GN=FTSJ3	Q8IY81	97 kDa	0	4
175	Cluster of Polyadenylate-binding protein 1 GN=PABPC1	E7EQV3	66 kDa	0	4
176	Cluster of 40S ribosomal protein S23 GN=RPS23	P62266	16 kDa	0	4
177	Serine/arginine-rich-splicing factor 1 (Fragment) GN=SRSF1	J3KSR8	16 kDa	0	4
178	NF-kappa-B-repressing factor GN=NKRF	O15226	78 kDa	0	4
179	ATP synthase subunit beta, mitochondrial GN=ATP5B	P06576	57 kDa	0	4
180	28S ribosomal protein S9, mitochondrial GN=MRPS9	P82933	46 kDa	0	4
181	Angiomotin GN=AMOT	Q4VCS5	118 kDa	0	4
182	DnaJ homolog subfamily A member 2 GN=DNAJA2	O60884	46 kDa	0	4
183	RNA-binding motif protein, X chromosome GN=RBMX	P38159	42 kDa	0	4
184	40S ribosomal protein S11 GN=RPS11	M0QZC5	14 kDa	0	4
185	60S ribosomal protein L23 GN=RPL23	P62829	15 kDa	0	4
186	60S ribosomal protein L23a GN=RPL23A	P62750	18 kDa	0	4
187	60S ribosomal protein L14 GN=RPL14	P50914	23 kDa	0	4
188	Tubulin beta-2B chain GN=TUBB2B	Q9BVA1	50 kDa	0	3
189	Tubulin beta-6 chain GN=TUBB6	Q9BUF5	50 kDa	0	3
190	RNA-binding protein EWS GN=EWSR1	B0QYK0	65 kDa	0	3
191	Gamma-secretase C-terminal fragment 59 GN=APP	E9PG40	81 kDa	0	3
192	X-ray repair complementing defective repair in Chinese hamster cells 6 (Ku autoantigen, 70kDa), isoform CRA_b GN=XRCC6	B1AHC8	65 kDa	0	3
193	28S ribosomal protein S29, mitochondrial GN=DAP3	P51398	46 kDa	0	3
194	Cullin-7 GN=CUL7	Q14999	191 kDa	0	3
195	ATP-binding cassette sub-family F member 2 GN=ABCF2	Q75MJ1	72 kDa	0	3
196	Nuclear pore complex protein Nup93 GN=NUP93	H3BVG0	100 kDa	0	3
197	Pre-mRNA-processing factor 6 GN=PRPF6	O94906	107 kDa	0	3
198	Heterogeneous nuclear ribonucleoprotein A0 GN=HNRNPA0	Q13151	31 kDa	0	3
199	60S ribosomal protein L8 GN=RPL8	P62917	28 kDa	0	3
200	60S ribosomal protein L27a GN=RPL27A	E9PLL6	12 kDa	0	3
201	40S ribosomal protein S25 GN=RPS25	P62851	14 kDa	0	3
202	40S ribosomal protein S21 GN=RPS21	P63220	9 kDa	0	3
203	Pre-mRNA-processing factor 40 homolog A GN=PRPF40A	O75400	109 kDa	0	3
204	40S ribosomal protein S24 GN=RPS24	E7ETK0	15 kDa	0	3
205	60S acidic ribosomal protein P1 GN=RPLP1	P05386	12 kDa	0	3
206	60S ribosomal protein L9 (Fragment) GN=RPL9	D6RAN4	21 kDa	0	3
207	Nucleolar and coiled-body phosphoprotein 1 GN=NOLC1	Q14978	74 kDa	0	3
208	28S ribosomal protein S22, mitochondrial GN=MRPS22	G5E9V5	41 kDa	0	3
209	Nucleolar complex protein 2 homolog GN=NOC2L	Q9Y3T9	85 kDa	0	3
210	tRNA-splicing ligase RtcB homolog GN=C22orf28	Q9Y3I0	55 kDa	0	3
211	Emerin GN=EMD	P50402	29 kDa	0	3
212	Translocon-associated protein subunit delta GN=SSR4	P51571	19 kDa	0	3
213	28S ribosomal protein S15, mitochondrial GN=MRPS15	P82914	30 kDa	0	3
214	60S ribosomal protein L35 GN=RPL35	P42766	15 kDa	0	3
215	Superkiller viralicidic activity 2-like 2 GN=SKIV2L2	F5H7E2	107 kDa	0	3
216	Transcription elongation regulator 1 GN=TCERG1	G3V220	116 kDa	0	3
217	Guanine nucleotide-binding protein-like 3 GN=GNL3	Q9BVP2	62 kDa	0	3
218	60S ribosomal protein L35a GN=RPL35A	P18077	13 kDa	0	3
219	60S ribosomal protein L34 GN=RPL34	P49207	13 kDa	0	3
220	Serine/threonine-protein phosphatase 6 regulatory subunit 1 GN=PPP6R1	Q9UPN7	97 kDa	0	3
221	General transcription factor 3C polypeptide 1 GN=GTF3C1	Q12789	239 kDa	0	3
222	Nuclear cap-binding protein subunit 1 GN=NCBP1	Q09161	92 kDa	0	3
223	Ribosome biogenesis protein BRX1 homolog GN=BRIX1	Q8TDN6	41 kDa	0	3
224	Cell growth-regulating nucleolar protein GN=LYAR	Q9NX58	44 kDa	0	3
225	40S ribosomal protein S15 GN=RPS15	K7ELC2	18 kDa	0	3
